# Supplementary material for: Mixed evidence for the relationship between periodontitis and Alzheimer’s disease: A bidirectional Mendelian randomization study
Source: PLoS One. 2020 Jan 24;15(1):e0228206. doi: 10.1371/journal.pone.0228206 (PMC6980529; doi:10.1371/journal.pone.0228206)
Supplement: S2 File — (R) [file pone.0228206.s005.R]

########################################################################
# S2 File. R code for performing Mendelian randomization 
# For article "Relationship between periodontitis and Alzheimer's disease: 
#   A bidirectional Mendelian randomization study" by Sun YQ et al.

#######################################################################
# MR of liability to periodontitis on the risk of Alzheimer's disease #
#######################################################################
# "Harmonized_data_MR.csv" was derived from S1 Table

## Test outliers by MRPRESSO for 2SMR (5 SNPs in the harmonized data)
#################################################################################################
library(MRPRESSO)
data.MRPRESSO <- read.csv("MR-PRESSO_data.csv", sep=",")  
# "MR-PRESSO_data.csv" was generated based on "Harmonized_data_MR.csv"

# Run MR-PRESSO global method
mr_presso(BetaOutcome = "Y_effect", BetaExposure = "E1_effect", 
          SdOutcome = "Y_se", SdExposure = "E1_se", 
          OUTLIERtest = TRUE, DISTORTIONtest = TRUE, 
          data = data.MRPRESSO, NbDistribution = 1000,  SignifThreshold = 0.05)
# Global Test P-value indicates no outliers

# MR of liability to periodontitis on the risk of Alzheimer's disease
############################################################################# 
library(TwoSampleMR)
packageVersion("TwoSampleMR") # '0.4.25'

# Load data
dat <- read.csv("Harmonized_data_MR.csv")

# Define specific methods
mr_results <- mr(dat, method_list = c("mr_ivw", "mr_weighted_median", "mr_egger_regression", "mr_raps"))
mr_results$OR <- exp(mr_results$b)
mr_results$ll <- exp(mr_results$b-1.96*mr_results$se)
mr_results$ul <- exp(mr_results$b+1.96*mr_results$se)

# MR results
mr_results

# MR-Egger intercept test 
MR.Egger.intercept <- mr_pleiotropy_test(dat) 
MR.Egger.intercept$ll_intercept <- MR.Egger.intercept$egger_intercept - 1.96*MR.Egger.intercept$se
MR.Egger.intercept$ul_intercept <- MR.Egger.intercept$egger_intercept + 1.96*MR.Egger.intercept$se
MR.Egger.intercept

# heterogeneity test
hetero <- mr_heterogeneity(dat) 
hetero

# Calculate pseudo R^2 and F-statistic
###########################################################
# calculate 'r.exposure'
lor <- dat$beta.exposure
af <- dat$eaf.exposure
ncase <- dat$ncase.exposure
ncontrol <- dat$ncontrol.exposure
prevalence <- rep(c(0.26), times = 5) # prevalence of periodontitis 0.26 was from literature

r.exposure <- get_r_from_lor(lor, af, ncase, ncontrol, prevalence, model = "logit",
                             correction = FALSE) 

# calculate r^2 and F-statistic
r2_exp <- sum(r.exposure^2)
# f_stat <- (r2_exp*(n-1-k))/((1-r2_exp)*k)  # where n = samplesize.exposure and k = number of IVs
f_stat <- (r2_exp*(12225-1-5))/((1-r2_exp)*5)
r2_exp # R^2 for exposure is 0.007725489
f_stat # F-statistic is 19.02654

# Visulize the causal estimate 
#################################################################
# 1. Create a scatter plot of the SNP-periodontits and SNP-AD associations
mr_scatter_plot(mr_results, dat) 

# 2. Create a forest plot of the results 
res_single <- mr_singlesnp(dat, all_method=c("mr_ivw", "mr_egger_regression","mr_weighted_median", "mr_simple_mode", "mr_weighted_mode"))
mr_forest_plot(res_single)

# 3. Use package 'meta' to make forest plot showing OR and 95% CI
# Define bx and by, where x = exposure and y = outcome
bx <- dat$beta.exposure
bxse <- dat$se.exposure
by <- dat$beta.outcome
byse <-dat$se.outcome
beta.ratio <- by/bx
se.ratiofirst <- abs(byse/bx)  # first-order standard error

library(meta)
meta <- metagen(beta.ratio, se.ratiofirst, studlab = dat$SNP)

# Change CI layout
cilayout(bracket="(", separator=" to ")

# Change betas and SE to ORs and its CI in order to make forest in OR scale
meta$lower <- exp(beta.ratio-1.96*se.ratiofirst) 
meta$upper <- exp(beta.ratio+1.96*se.ratiofirst)
meta$TE <- exp(beta.ratio)

meta$lower.fixed <- exp(meta$TE.fixed-1.96*meta$seTE.fixed) 
meta$upper.fixed <- exp(meta$TE.fixed+1.96*meta$seTE.fixed)
meta$TE.fixed <- exp(meta$TE.fixed)
meta$lower.random <- exp(meta$TE.random-1.96*meta$seTE.random)
meta$upper.random <- exp(meta$TE.random+1.96*meta$seTE.random)
meta$TE.random <- exp(meta$TE.random)
meta

p1ot1 <- forest(meta, sortvar = studlab, comb.fixed=F, comb.random=T, layout="JAMA", 
                leftlabs = c("SNP", "OR (95% CI)"), 
                xlab="OR (95% CI) for the IV estimates of periodontitis on AD",
                hetstat=F, text.random="IVW", ref=1, xlim=c(0.8, 1.7))
print(p1ot1) # forest plot with OR and 95% CI

# 4. Create a forest plot of the leave one out analysis results 
res_loo <- mr_leaveoneout(dat) # method is IVW
mr_leaveoneout_plot(res_loo)

# The End
