# Supplementary material for: Mixed evidence for the relationship between periodontitis and Alzheimer’s disease: A bidirectional Mendelian randomization study
Source: PLoS One. 2020 Jan 24;15(1):e0228206. doi: 10.1371/journal.pone.0228206 (PMC6980529; doi:10.1371/journal.pone.0228206)
Supplement: S3 File — (XLSX) [file pone.0228206.s006.xlsx]

## Sheet: Harmonized_data_MR
SNP	effect_allele.exposure	other_allele.exposure	effect_allele.outcome	other_allele.outcome	beta.exposure	beta.outcome	eaf.exposure	eaf.outcome	remove	palindromic	ambiguous	id.outcome	se.outcome	pval.outcome	samplesize.outcome	ncase.outcome	ncontrol.outcome	units.outcome	outcome	mr_keep.outcome	pval_origin.outcome	units.outcome_dat	data_source.outcome	pval.exposure	se.exposure	ncase.exposure	ncontrol.exposure	exposure	mr_keep.exposure	pval_origin.exposure	samplesize.exposure	id.exposure	data_source.exposure	action	mr_keep
rs11084095	A	G	A	G	0.1503	0.0324	0.22	0.22	FALSE	FALSE	FALSE	5krXLE	0.0147	0.02733	63926	21982	41944	log odds Alzheimer	Alzheimer	TRUE	reported	log odds Alzheimer	textfile	2.28e-07	0.029	4924	7301	Periodontitis	TRUE	reported	12225	6kZS3J	textfile	1	TRUE
rs16870060	G	T	G	T	0.307	0.0405	0.91	0.91	FALSE	FALSE	FALSE	5krXLE	0.0259	0.1177	63926	21982	41944	log odds Alzheimer	Alzheimer	TRUE	reported	log odds Alzheimer	textfile	3.69e-09	0.0521	4924	7301	Periodontitis	TRUE	reported	12225	6kZS3J	textfile	1	TRUE
rs2064712	A	G	A	G	0.2136	0.0178	0.1	0.1	FALSE	FALSE	FALSE	5krXLE	0.0199	0.3704	63926	21982	41944	log odds Alzheimer	Alzheimer	TRUE	reported	log odds Alzheimer	textfile	5.29e-07	0.0426	4924	7301	Periodontitis	TRUE	reported	12225	6kZS3J	textfile	1	TRUE
rs729876	T	C	T	C	0.2177	0.0049	0.9	0.9	FALSE	FALSE	FALSE	5krXLE	0.0181	0.7845	63926	21982	41944	log odds Alzheimer	Alzheimer	TRUE	reported	log odds Alzheimer	textfile	9.77e-09	0.038	4924	7301	Periodontitis	TRUE	reported	12225	6kZS3J	textfile	1	TRUE
rs9982623	C	T	C	T	0.2135	0.0085	0.87	0.87	FALSE	FALSE	FALSE	5krXLE	0.0224	0.704	63926	21982	41944	log odds Alzheimer	Alzheimer	TRUE	reported	log odds Alzheimer	textfile	5.67e-07	0.0427	4924	7301	Periodontitis	TRUE	reported	12225	6kZS3J	textfile	1	TRUE

## Sheet: MR-PRESSO_data
SNP	E1_effect	E1_se	E1_pval	Y_effect	Y_se	Y_pval
rs11084095	0.1503	0.029	2.28e-07	0.0324	0.0147	0.02733
rs16870060	0.307	0.0521	3.69e-09	0.0405	0.0259	0.1177
rs2064712	0.2136	0.0426	5.29e-07	0.0178	0.0199	0.3704
rs729876	0.2177	0.038	9.77e-09	0.0049	0.0181	0.7845
rs9982623	0.2135	0.0427	5.67e-07	0.0085	0.0224	0.704
